# Supplementary material for: Chemical Profiling, Ampicillin Interaction Patterns, and Exploratory Molecular Docking of Lauraceae Essential Oils
Source: Int J Mol Sci. 2026 Jan 31;27(3):1447. doi: 10.3390/ijms27031447 (PMC12897871; doi:10.3390/ijms27031447)
Supplement: Supplementary file 1 [file ijms-27-01447-s001.zip]

Archive with 1 entries (1 files):
- ijms-4081191-supplementary.pdf
